# Supplementary material for: The Impact of Motherhood on Women’s Career Progression: A Scoping Review of Evidence-Based Interventions
Source: Behav Sci (Basel). 2024 Mar 26;14(4):275. doi: 10.3390/bs14040275 (PMC11047346; doi:10.3390/bs14040275)
Supplement: Supplementary file 1 [file behavsci-14-00275-s001.zip]

Archive with 2 entries (2 files):
- behavsci-2914165-supplementary.pdf
- Supplementary material.xlsx
